# Supplementary material for: Computer-Based Cognitive Training in Children with Primary Brain Tumours: A Systematic Review
Source: Cancers (Basel). 2022 Aug 11;14(16):3879. doi: 10.3390/cancers14163879 (PMC9405613; doi:10.3390/cancers14163879)
Supplement: Supplementary file 1 [file cancers-14-03879-s001.zip]

Archive with 1 entries (1 files):
- cancers-1801178-supplementary.pdf
